# Supplementary material for: Antiviral Targeting of Varicella Zoster Virus Replication and Neuronal Reactivation Using CRISPR/Cas9 Cleavage of the Duplicated Open Reading Frames 62/71
Source: Viruses. 2022 Feb 12;14(2):378. doi: 10.3390/v14020378 (PMC8880005; doi:10.3390/v14020378)
Supplement: Supplementary file 1 [file viruses-14-00378-s001.zip]

Archive with 1 entries (1 files):
- viruses-1577348-supplementary.pdf
